# Supplementary material for: Mirasol pathogen reduction technology treatment of human whole blood does not induce acute lung injury in mice
Source: PLoS One. 2017 Jun 1;12(6):e0178725. doi: 10.1371/journal.pone.0178725 (PMC5453573; doi:10.1371/journal.pone.0178725)
Supplement: S1 Data — (XLSX) [file pone.0178725.s001.xlsx]

## Sheet: Fig 1
Control Blood - Day 1	Mirasol Blood - Day 1	Control Blood - Day 14	Mirasol Blood - Day 14	Control Blood - Day 21	Mirasol Blood - Day 21
10	30	10	40	20	60
0	10	10	150	10	240
20	50	90	30	140	40
20	10	20	40
40		30	40
		40	50
