# Supplementary material for: Mirasol pathogen reduction technology treatment of human whole blood does not induce acute lung injury in mice
Source: PLoS One. 2017 Jun 1;12(6):e0178725. doi: 10.1371/journal.pone.0178725 (PMC5453573; doi:10.1371/journal.pone.0178725)
Supplement: S2 Data — (XLSX) [file pone.0178725.s002.xlsx]

## Sheet: Fig 2A
NOD SCID	Balb/c	Balb/c SCID
37.7358	100.225	344.528
41.8851	59.6461	202.111
39.5021	69.276	396.828
41.1236	97.3787	185.02
40.2532		233.564

## Sheet: Fig 2B
NOD SCID	Balb/c	Balb/c SCID
39.5824	154.863	324.58
38.4025	78.4019	212.011
38.4106	100.457	364.788
29.415	128.991	147.714
30.5924		157.966

## Sheet: Fig 2C
Terminal time (min.)	NOD SCID	BALB/c	BALB/c SCID
15			1			# mouse Alive
15			1		Time (min)	NOD SCID	BALB/c	BALB/c SCID
15			1		0	11	17	14
15			1		15	11	16	7
15			1		30	11	16	3
15			1		45	11	16	2
15			1		60	11	15	0
30		1	1		75	11	15	0
30			1		90	11	14	0
30			1		105	11	14	0
30			1		120	11	14	0
45			1		135	11	14	0
60			1		150	11	14	0
60			1		165	11	14	0
75		1			180	11	14	0
105		1			195	11	14	0
240	0				210	11	14	0
240	0				225	11	14	0
240	0				240	11	14	0
240	0
240	0
240	0
240	0
240	0
240	0
240	0
240	0
240		0
240		0
240		0
240		0
240		0
240		0
240		0
240		0
240		0
240		0
240		0
240		0
240		0
240		0
