# Supplementary material for: Mirasol pathogen reduction technology treatment of human whole blood does not induce acute lung injury in mice
Source: PLoS One. 2017 Jun 1;12(6):e0178725. doi: 10.1371/journal.pone.0178725 (PMC5453573; doi:10.1371/journal.pone.0178725)
Supplement: S3 Data — (XLSX) [file pone.0178725.s003.xlsx]

## Sheet: Fig 3A
Control Blood - Day 1	Mirasol Blood - Day 1	Control Blood - Day 14	Mirasol Blood - Day 14	Control Blood - Day 21	Mirasol Blood - Day 21
10	0	10.7685	0	65.6707	23.851
1.2	6.47	2.9193	26.4123	30.0929	33.305
3.21	0	24.3514	2.2497	70.9019	105.2
5.82	0	35.0919	32.5692	17.6732	26.0515
14.47	18.25	8.3171	36.1499	7.6054	74.2626
0	0	0	13.0407	33.5463	18.633
1.52	5.21	15.5727	46.9679	18.7262	64.6542
0	8.17	21.0713	38.3954	12.6476	10.051
13.2586	2.11	26.4021	28.377	9.6196	20.5867
2.6881		42.4431	19.5334	11.3356	19.5947
12.4851		16.8394	11.666	35.3954	30.0077
6.942		0	15.48		37.8616
19.9799		15.4896	13.25		13.5207
		6.0419	26.38
		17.61	1.3
		11.1	16.76
		14.92	15.5494
		13.91	6.7514
		10.66	11.728
		2.9797	33.1387
		17.9753	19.2948
		4.4894
		80.0197

## Sheet: Fig 3B
Control Blood - Day 1	Mirasol Blood - Day 1	Control Blood - Day 14	Mirasol Blood - Day 14	Control Blood - Day 21	Mirasol Blood - Day 21
33.99	30.33	19.087	19.5032	77.6394	27.6241
21.92	16.04	18.9975	40.6936	50.6531	40.2386
35.61	24.63	26.654	16.8426	72.6089	137.212
17.14	6.41	39.9991	45.8321	21.137	17.0835
21.97	18.39	35.3329	44.2463	15.0379	92.6106
15.59	12.55	28.0834	27.812	27.2941	64.6556
20.59	26.85	45.2391	44.9333	29.7557	115.391
14.797	14.74	41.1371	21.8762	33.7749	17.1511
24.2376	28.82	21.71	35.7232	17.6603	17.039
20.293		53.11	32.45	38.5405	11.0329
23.3293		20.44	31.1807	36.9559	48.3782
25.6936		36.04	27.44		64.9135
45.8968		32.09	9.58		21.576
		28.0053	28.24
		29.7168	32.76
		30.416	28.85
		105.155	52.8477
		61.3033	25.5144
		110.505	14.7219
		32.3154	77.3071
		16.2739	15.2092
		24.8683
		54.6585
