# Supplementary material for: Mirasol pathogen reduction technology treatment of human whole blood does not induce acute lung injury in mice
Source: PLoS One. 2017 Jun 1;12(6):e0178725. doi: 10.1371/journal.pone.0178725 (PMC5453573; doi:10.1371/journal.pone.0178725)
Supplement: S4 Data — (XLSX) [file pone.0178725.s004.xlsx]

## Sheet: Fig 4E
PBS	LPS	NO LPS TRALI	TRALI
42.3	56.6	57.3	58
51.3	49.8	63.6	57
46.2	52.2	59.4	54
	52.6	70.2	52
	52.7	64.1	55
			70
			67
			57
			56.7

## Sheet: Fig 4F
Control Blood - Day 1	Mirasol Blood - Day 1	Control Blood - Day 14	Mirasol Blood - Day 14	Control Blood - Day 21	Mirasol Blood - Day 21
50	42	56	55	47	54
40	41	45	52	38	53
48	46	47	51	48	49
44	37	49	41	45	37
44	58	50	48	45	38
42	57	43	46	48	55
46	50	45	46	39	49
50	40	43	44	42	46
54	48	39	43	46	48
52	41	44	44	51	40
46		47	43	48	45
54		36	42	50	49
		41	48		44
		39	37
		42	32
		43	44
		43	47
		55	50
		45	40
		42	46
		38	52
		54	51
		31
