# Supplementary material for: Mirasol pathogen reduction technology treatment of human whole blood does not induce acute lung injury in mice
Source: PLoS One. 2017 Jun 1;12(6):e0178725. doi: 10.1371/journal.pone.0178725 (PMC5453573; doi:10.1371/journal.pone.0178725)
Supplement: S5 Data — (XLSX) [file pone.0178725.s005.xlsx]

## Sheet: Fig 5
PBS	LPS only	NO LPS TRALI	LPS + H2kD ab	Control Blood	Mirasol Blood
0.105	1.731	82.58	49.428	35.381	3.132
0.108	0.801	54.62	207.4	1.39	9.671
0.093	1.087	1.13	19.047	80.476	58.553
	0.228	36.12	38.368	0.883	15.269
	0.14	77.21	4.182	8.746	4.072
			0.517	5.032	21.629
			1.282	0.724	3.311
			36.37	15.621	3.343
				4.164	4.871
				2.73	7.642
				0.918	25.493
				0.927	5.464
				2.11	5.072
				7.917	23.24
				4.753	6.113
				10.123	2.73
				87.02	174.218
				0.127	9.23
				1.557	3.804
				1.037	11.722
				0.296	7.323
				80.717	0.431
				27.192	0.814
				12.981	0.857
				12.66	3.875
				26.727	1
				3.021	0.654
				0.324	4.256
				0.394	1.412
				0.639	3.579
				0.234	2.912
				2.745	21.755
				8.404	20.237
				0.046	10.76
				0.945	8.044
				0.865	0.394
				0.156	34.325
				0.097	14.169
				1.202
				0.043
				3.278
				6.405
